# Supplementary material for: Synthesis, Cytotoxic, and Computational Screening of Some Novel Indole–1,2,4-Triazole-Based S-Alkylated N-Aryl Acetamides
Source: Biomedicines. 2023 Nov 16;11(11):3078. doi: 10.3390/biomedicines11113078 (PMC10669176; doi:10.3390/biomedicines11113078)
Supplement: Supplementary file 1 [file biomedicines-11-03078-s001.zip]

Archive with 1 entries (1 files):
- biomedicines-2686834-supplementary.pdf
